# Supplementary material for: A Framework for Assessing the Impact of Outbreak Response Immunization Programs
Source: Diseases. 2024 Apr 4;12(4):73. doi: 10.3390/diseases12040073 (PMC11048879; doi:10.3390/diseases12040073)
Supplement: Supplementary file 1 [file diseases-12-00073-s001.zip]

Archive with 2 entries (2 files):
- diseases-2904682-supplement.pdf
- Review sources.xlsx
